# Supplementary material for: Intralesional bevacizumab as an adjuvant approach to recurrent respiratory papillomatosis: A prospective study on different treatment protocols
Source: PLoS One. 2026 Feb 17;21(2):e0342749. doi: 10.1371/journal.pone.0342749 (PMC12912538; doi:10.1371/journal.pone.0342749)
Supplement: S1 Table — (XLSX) [file pone.0342749.s001.xlsx]

## Sheet: Arkusz1
No.	Patient code	Age	Group	VHI				WL			NBI			NBI (ELS)		Response to treatment (none/ partial/ complete)	Treatment method (laser/mechanical)	Adjuvant treatment - Avastin (1/0)	Adjuvant treatment - Cidofovir (1/0)	HPV type	Was there vaccination? (1/0)	Childhood onset (<12y)/ adult onset	Diabetes (1/0)	Hypertension (1/0)	Diet (normal/vegan)	Breastfeeding in childhood (1/0)	BMI		Gastrointestinal problems (last 3 months)			Number of antibiotic treamtents (last 1 year)			Number of procedures					Average interval between procedures in months	Diagnosis	Administration of Avastin	Photos (1/0)	Histopathological evaluation (0/1/2)
				general	functional	emotional	physical	Dikkers	Derkay	numerical	Dikkers	Derkay	numerical	before Avastin	after Avastinie												standard	overweight/obesity	not present (1/0)	diarrhoea (1/0)	constipation (1/0)	0	1-2	3 or more	in life	in 2022	in 2023	in 2024	in 2025					coated with hyperplastic multilayer squamous epithelium	papillary growths with fibrovascular medulla	finger-like projections with fibrovascular core	acanthosis	hyperplasia of parabasal cells of the lower half of the epithelium	premature keratosis of single cells - dyskeratosis within the epithelium
1	9.1	38		91	28	30	33	3	2+1+2	5R, 7R, 7L, 8R, 15L, 16	3	2+1+2	5R, 7R, 7L, 8R, 15L, 16	perpendicular	---		laser nad mechanical	0	0	6.11	1	adult	0	0	normal	1	1	0	1	0	0	1	0	0	0 + 1	0	0	0 + 1	0	3	2023	1st	0	2	1	2	2	1	2
2	9.2	38		91	29	28	34	3	2+1	5R, 7R, 7L, 8R, 16	3	2+1	5R, 7R, 7L, 8R, 16	perpendicular	---		laser nad mechanical	0	0	6.11	1	adult	0	0	normal	1	1	0	1	0	0	1	0	0	1+ 1	0	1	0+ 1	0	3	2023	2nd	1	N/A	N/A	N/A	N/A	N/A	N/A
3	9.3	38		88	26	27	35	2	1	7R, 15R	2	1	7R, 15R	perpendicular	---		mechanical	0	0	6.11	1	adult	0	0	normal	1	1	0	1	0	0	1	0	0	2+ 1	0	1	1 + 1	0	3	2023	3rd	1	N/A	N/A	N/A	N/A	N/A	N/A
4	9.4	38	MLS3	---	---	---	---	0	0	---	0	0	0			complete	---	0	0	6.11	1	adult	0	0	normal	1	1	0	1	0	0	1	0	0	3	0	1	2	0	3	2023	evaluation after 6 months	1	---	---	---	---	---	---
5	6.1	38		111	34	37	40	3	3+2+2	4R, 5R, 7R, 8R	3	3+2+2	4R, 5R, 7R, 8R	perpendicular	---		laser	0	0	6	0	adult	0	0	normal	1	1	0	1	0	0	1	0	0	1 + 1	0	1	0 + 1	0	6	2022	without	0	2	1	2	2	1	1
6	6.2	38		111	34	37	40	2	2+2+2	4R, 5R, 6R, 7R, 8R	2	2+2+2	4R, 5R, 6R, 7R, 8R	perpendicular	---		laser nad mechanical	0	0	6	0	adult	0	0	normal	1	1	0	1	0	0	1	0	0	2 + 1	0	1	1 + 1	0	6	2022	1st	1	2	1	2	2	1	1
7	6.3	38		107	32	40	35	2	2+2+2	4R, 5R, 7R, 8R	2	2+2+2	4R, 5R, 7R, 8R	perpendicular	---		laser nad mechanical	0	0	6	0	adult	0	0	normal	1	1	0	1	0	0	1	0	0	3 + 1	0	1	2 + 1	0	3	2022	2nd	0	2	1	2	2	1	2
8	6.4	38		97	28	34	35	1	1+1+1	4R, 5R, 6R,	1	1+1	4R, 5R, 6R	perpendicular	---		laser nad mechanical	0	0	6	0	adult	0	0	normal	1	1	0	1	0	0	1	0	0	4 + 1	0	1	3 + 1	0	3	2022	3rd	1	2	1	1	2	1	2
9	6.5	38	MLS3	---	---	---	---	1	1	5R	1	1	4R, 5R			partial	laser nad mechanical	0	0	6	0	adult	0	0	normal	1	1	0	1	0	0	1	0	0	5	0	1	4	0	3	2022	evaluation after 6 months	1	---	---	---	---	---	---
10	16.1	52		99	38	24	37	3	2+2	4R, 5R, 7L	3	2+2	4R, 5R, 7L	perpendicular	---		mechanical	0	0	11	0	adult	0	0	normal	1	1	0	1	0	0	1	0	0	0 + 1	0	0 +	0	0	3	2023	without	0	2	1	2	2	1	2
11	16.2	53		102	41	22	39	3	2+2+2	4R,4L,5R, 7R, 7L,16	3	2+2+2	4R, 5L,6L, 7R, 7L, 8L, 16	perpendicular	---		laser	0	0	11	0	adult	0	0	normal	1	1	0	1	0	0	1	0	0	1 + 1	0	1	0 + 1	0	3	2023	1st	1	N/A	N/A	N/A	N/A	N/A	N/A
12	16.3	53		105	41	25	39	3	2+2+2	4R, 4L, 5R, 5L, 7R, 7L, 16	3	2+2+2	4R, 4L, 5R, 5L, 7R, 7L, 16	perpendicular	---		laser nad mechanical	0	0	11	0	adult	0	0	normal	1	1	0	1	0	0	1	0	0	2 + 1	0	1	1 + 1	0	3	2023	2nd	0	2	1	2	2	2	2
13	16.4	53		102	41	22	39	3	2+2+2	4R, 4L, 5R, 5L, 6R, 7R, 7L, 8R, 8L, 9R, 16	3	2+2+2	4R, 4L, 5R, 5L, 6R, 7R, 7L, 8R, 8L, 9R, 16	perpendicular	---		laser nad mechanical	0	0	11	0	adult	0	0	normal	1	1	0	1	0	0	1	0	0	3 + 1	0	1	2 + 1	0	3	2023	3rd	1	2	1	2	2	2	1
14	16.5	53		114	41	33	40	1	1+1+1	4R, 4L, 5R, 5L, 6R, 7R, 7L, 8R, 8L,	1	1+1+1+1	4R, 4L, 5R, 5L, 6R, 7R, 7L, 8R, 8L, 9R,	perpendicular	---		laser nad mechanical	0	0	11	0	adult	0	0	normal	1	1	0	1	0	0	1	0	0	4 + 1	0	1	3 + 1	0	3	2023	4th	1	N/A	N/A	N/A	N/A	N/A	N/A
15	16.6	53		93	31	30	32	1	1+1	4R, 4L, 5R, 5L	1	1+1+1	4R, 4L, 5R, 5L, 16	perpendicular	---		laser nad mechanical	0	0	11	0	adult	0	0	normal	1	1	0	1	0	0	1	0	0	5 + 1	0	1	4	0 + 1	3	2023	5th	0	2	1	1	2	1	1
16	16.7	53	MLS5	---	---	---	---	1	1	5R, 6R	1	1+1	4L, 5R, 6R			partial	---	0	0	11	0	adult	0	0	normal	1	1	0	1	0	0	1	0	0	6	0	1	4	1	3	2023	evaluation after 6 months	0	---	---	---	---	---	---
17	8.1	42		75	26	20	29	3	1+2+2+2+1	4R, 4L, 5R, 5L, 6R, 6L, 7L, 8R, 15R, 16	3	1+2+2+2+1	4R, 4L, 5R, 5L, 6R, 6L, 7L, 8R, 15R, 16	perpendicular	---		laser	0	0	6.11	0	adult	0	0	normal	1	0	1	0	1	0	1	0	0	2 + 1	1	1	0 + 1	0	4	2022	without	1	N/A	N/A	N/A	N/A	N/A	N/A
18	8.2	42		71	25	19	27	3	2+1+1+2	4R, 4L, 5R, 5L, 6R, 7L, 8R, 16	3	2+1+1+2	4R, 4L, 5R, 5L, 6R, 7L, 8R, 16	perpendicular	---		laser nad mechanical	0	0	6.11	0	adult	0	0	normal	1	0	1	0	1	0	1	0	0	3 + 1	1	1	1 + 1	0	4	2022	1st	1	2	1	2	2	1	1
19	8.3	42		72	25	19	28	3	2+1+1+1	4R, 5R, 5L, 6R, 6L, 8R, 8L, 9L, 16	3	2+1+1+1	4R, 5R, 5L, 6R, 6L, 8R, 8L, 9L, 16	perpendicular	---		laser nad mechanical	0	0	6.11	0	adult	0	0	normal	1	0	1	0	1	0	1	0	0	4 + 1	1	1	2 + 1	0	4	2022	2nd	1	2	2	1	1	1	1
20	8.4	42		70	25	20	25	3	2+1	4R, 4L, 7R, 7L, 16	3	2+1+1	4R, 4L, 7R, 7L, 8L, 16	perpendicular	---		laser nad mechanical	0	0	6.11	0	adult	0	0	normal	1	0	1	0	1	0	1	0	0	5 + 1	1	1	3	0 + 1	4	2022	3rd	1	N/A	N/A	N/A	N/A	N/A	N/A
21	8.5	42	MLS3	---	---	---	---	1	1	16	1	1+1	7L, 16			partial	---	0	0	6.11	0	adult	0	0	normal	1	0	1	0	1	0	1	0	0	6	1	1	3	1	4	2022	evaluation after 6 months	1	---	---	---	---	---	---
22	17.1	18		123	42	36	45	3	2+2+2+1	4R, 4L, 5R, 5L, 7R, 7L, 8R, 8L, 15R, 16	3	2+2+2+1	4R, 4L, 5R, 5L, 7R, 7L, 8R, 8L, 15R, 16	perpendicular	--		laser nad mechanical	0	1	6.11	1	childhood	0	0	normal	1	1	0	1	0	0	1	0	0	10+1	0	0	1 + 1	0	3	2024	1st	1	2	1	2	2	1	1
23	17.2	18		88	24	28	36	3	2+1+2	4R, 4L, 5R, 5L, 7L, 8L, 15R, 16	3	2+1+2	4R, 4L, 5R, 5L, 7L, 8L, 15R, 16	perpendicular	--		laser nad mechanical	0	1	6.11	1	childhood	0	0	normal	1	1	0	1	0	0	1	0	0	11+1	0	0	2 + 1	0	3	2024	2nd	1	2	1	2	2	1	1
24	17.3	18		100	26	39	35	3	2+2+2	4R, 4L, 5R, 5L, 7L, 8L, 15R, 16	3	2+2+2	4R, 4L, 5R, 5L, 7L, 8L, 15R, 16	perpendicular	--		laser nad mechanical	0	1	6.11	1	childhood	0	0	normal	1	1	0	1	0	0	1	0	0	12+1	0	0	3	0 + 1	3	2024	3rd	1	2	1	2	2	1	2
25	17.4	18	MLS3	---	---	---	---	3	2+2+1	4R, 4L, 5R, 5L, 7L, 8L, 15R, 16	3	2+2+1	4R, 4L, 5R, 5L, 6L, 7L, 8L, 15R, 16			none	---	0	1	6.11	1	childhood	0	0	normal	1	1	0	1	0	0	1	0	0	13	0	0	3	1	3	2024	evaluation after 6 months	1	---	---	---	---	---	---
26	1.1	46		46	16	14	16	3	2+3+3	4R, 4L, 5R, 5L, 6R, 7R, 7L, 8R, 8L, 15R, 16, 17	3	2+1+3+3	4R, 4L, 5R, 5L, 6R, 7R, 7L, 8R, 8L, 15R, 16, 17	perpendicular	---		laser	0	0	6.11	1	adult	0	1	normal	1	0	1	1	0	0	1	0	0	0 +1	0	0 + 1	0	0	3	2023	without	0	N/A	N/A	N/A	N/A	N/A	N/A
27	1.2	46		43	14	13	16	3	2+3+3	4L, 5L, 6R, 7L, 8R, 8L, 16, 17	3	2+3+3	4L, 5L, 6R, 7L, 8R, 8L, 16, 17	perpendicular	---		laser nad mechanical	0	0	6.11	1	adult	0	1	normal	1	0	1	1	0	0	1	0	0	1 +1	0	1	0 + 1	0	3	2023	1st	0	2	1	1	2	1	1
28	1.3	46		43	14	14	15	3	2+2+3	5L, 7L, 6R, 8R, 16	3	2+1+2+3	5L, 7L, 6R, 8R, 16	perpendicular	---		laser	0	0	6.11	1	adult	0	1	normal	1	0	1	1	0	0	1	0	0	2 + 1	0	1	1 + 1	0	3	2023	2nd	0	N/A	N/A	N/A	N/A	N/A	N/A
29	1.4	46		39	15	12	12	3	3+3+2+2	4R, 4L, 5R, 5L, 6R, 7R, 7L, 8R, 8L, 9R, 15R, 16, 17	3	3+3+2+2	4R, 4L, 5R, 5L, 6R, 7R, 7L, 8R, 8L, 9R, 15R, 16, 17	perpendicular	---		laser nad mechanical	0	0	6.11	1	adult	0	1	normal	1	0	1	1	0	0	1	0	0	3 + 1	0	1	2 + 1	0	3	2023	3rd	1	2	1	2	2	1	2
30	1.5	46		36	12	12	12	3	3+3+2+2	4R, 4L, 5R, 5L, 6R, 7R, 7L, 8R, 9R, 9L, 15R, 16, 17	3	3+3+2+2	4R, 4L, 5R, 5L, 6R, 7R, 7L, 8R, 9R, 9L, 15R, 16, 17	perpendicular	---		laser nad mechanical	0	0	6.11	1	adult	0	1	normal	1	0	1	1	0	0	1	0	0	4 +1	0	1	3 + 1	0	3	2023	4th	1	2	1	2	2	1	2
31	1.6	46		38	12	14	12	3	2+2+1	5R, 5L, 7L, 8R, 9L, 15R,	3	2+2+1	5R, 5L, 7L, 8R, 9L, 15R, 16	perpendicular	---		laser nad mechanical	0	0	6.11	1	adult	0	1	normal	1	0	1	1	0	0	1	0	0	5 +1	0	1	4	0 + 1	3	2023	5th	1	2	1	1	2	1	1
32	1.7	46	MLS5	---	---	---	---	1	1	16	1	1+1	15R, 16			partial	---	0	0	6.11	1	adult	0	1	normal	1	0	1	1	0	0	1	0	0	6	0	1	4	1	3	2023	evaluation after 6 months	1	---	---	---	---	---	---
33	12.1	36		126	38	40	48	3	2+2	4R, 4L, 5L, 7R, 7L, 8L, 15R, 15L,	3	2+2+2+1+2	4R, 4L, 5L, 7R, 7L, 8L, 15R, 15L, 16	perpendicular	---		laser	0	0	16.18	0	adult	0	0	normal	1	1	0	1	0	0	0	0	1	0 + 1	0	0	0 + 1	0	3	2024	1st	0	N/A	N/A	N/A	N/A	N/A	N/A
34	12.2	36		124	38	38	48	3	2+2	4R, 4L, 5L, 15R, 15L, 16	3	2+2+1	4R, 4L, 5L, 15R, 15L, 16	perpendicular	---		laser nad mechanical	0	0	16.18	0	adult	0	0	normal	1	1	0	1	0	0	0	0	1	1 + 1	0	0	1 + 1	0	3	2024	2nd	1	2	1	2	2	1	1
35	12.3	36		120	41	31	48	3	2	4L, 5L,	3	2+1	4L, 5L, 15L	perpendicular	---		laser	0	0	16.18	0	adult	0	0	normal	1	1	0	1	0	0	0	0	1	2 + 1	0	0	2 + 1	0	3	2024	3rd	0	N/A	N/A	N/A	N/A	N/A	N/A
36	12.4	36	MLS3	---	---	---	---	0	0	---	0	0	---			complete	---	0	0	16.18	0	adult	0	0	normal	1	1	0	1	0	0	0	0	1	3	0	0	3	0	3	2024	evaluation after 6 months	0	---	---	---	---	---	---
37	11.1	50		101	42	34	25	3	3+3	19; 20	3	3+3	19; 20	perpendicular	---		laser nad mechanical	0	0	6.11	0	adult	1	1	normal	1	0	1	1	0	0	1	0	0	2 + 1	0	2	0 + 1	0	6	2023	1st	0	N/A	N/A	N/A	N/A	N/A	N/A
38	11.2	50		100	38	36	26	3	3+3+2	6R, 9R, 19, 20, 21	3	3+3+2	6R, 9R, 19, 20, 21	perpendicular	---		laser nad mechanical	0	0	6.11	0	adult	1	1	normal	1	0	1	1	0	0	1	0	0	3 + 1	0	2	1 + 1	0	6	2023	2nd	0	2	2	1	1	2	1
39	11.3	50		102	39	35	28	3	3+3	5R, 6R, 8R, 9R, 19	3	3+3+1	5R, 6R, 8R, 9R, 19, 20, 21	perpendicular	---		laser nad mechanical	0	0	6.11	0	adult	1	1	normal	1	0	1	1	0	0	1	0	0	4 + 1	0	2	2	0 + 1	6	2023	3rd	0	2	1	2	2	1	1
40	11.4	50	MLS3	---	---	---	---	2	2	20, 21	2	2+1	6R, 20, 21			partial	---	0	0	6.11	0	adult	1	1	normal	1	0	1	1	0	0	1	0	0	5	0	2	2	1	6	2023	evaluation after 6 months	0	---	---	---	---	---	---
41	15.1	47		52	14	18	20	3	2+2	4R, 5R, 7R, 8R, 16	3	2+2	4R, 5R, 7R, 8R, 16	perpendicular	---		mechanical	0	0	6.11	1	adult	0	0	normal	1	1	0	1	0	0	0	1	0	0 + 1	0	0	0 + 1	0	3	2024	1st	0	2	2	1	1	1	2
42	15.2	47		53	11	20	22	3	2	5R, 8R	3	2	5R, 8R	perpendicular	---		laser nad mechanical	0	0	6.11	1	adult	0	0	normal	1	1	0	1	0	0	0	1	0	1 + 1	0	0	1 + 1	0	3	2024	2nd	1	N/A	N/A	N/A	N/A	N/A	N/A
43	15.3	47		54	11	20	22	3	1	8R	1	1	8R	perpendicular	---		laser nad mechanical	0	0	6.11	1	adult	0	0	normal	1	1	0	1	0	0	0	1	0	2 + 1	0	0	2 + 1	0	3	2024	3rd	1	N/A	N/A	N/A	N/A	N/A	N/A
44	15.4	47	MLS3	---	---	---	---	0	0	---	0	0	---			complete	---	0	0	6.11	1	adult	0	0	normal	1	1	0	1	0	0	0	1	0	3	0	0	3	0	3	2024	evaluation after 6 months	1	---	---	---	---	---	---
45	5.1	27		78	30	17	31	3	3+2+3+3+2+2	2L, 3R, 4R, 5R, 15R, 15L, 16, 17, 18	3	3+2+3+3+2+2	2L, 3R, 4R, 5R, 15R, 15L, 16, 17, 18	perpendicular	---		laser nad mechanical	0	0	6.11	0	adult	0	0	normal	1	0	1	1	0	0	0	1	0	3 + 1	2	1 + 1	0	0	3	2022	without	0	N/A	N/A	N/A	N/A	N/A	N/A
46	5.2	26		85	33	20	32	3	3+3+3+2+1	2L, 3R, 4R, 5R, 4L, 5L, 16, 17, 18	3	3+3+3+2+1	2L, 3R, 4R, 5R, 4L, 5L, 16, 17, 18	perpendicular	---		laser nad mechanical	0	0	6.11	0	adult	0	0	normal	1	0	1	1	0	0	0	1	0	4 + 1	2	2	0 + 1	0	3	2022	1st	0	2	1	2	2	1	2
47	5.3	27		76	29	17	30	3	3+2+2+1	2L, 3R, 4R, 5R, 16, 17	3	3+2+2+1	2L, 3R, 4R, 4R, 16, 17	perpendicular	---		laser nad mechanical	0	0	6.11	0	adult	0	0	normal	1	0	1	1	0	0	0	1	0	5 + 1	2	2	1 + 1	0	3	2022	2nd	1	N/A	N/A	N/A	N/A	N/A	N/A
48	5.4	27		75	31	15	29	3	2+2+2+1	2L, 3R, 4R, 4L, 5R, 5L, 8L, 9R, 16, 17	3	2+2+2+2+1	2L, 3R, 4R, 4L, 5R, 5L, 8L, 9R, 16, 17	perpendicular	---		laser nad mechanical	0	0	6.11	0	adult	0	0	normal	1	0	1	1	0	0	0	1	0	6 + 1	2	2	2 + 1	0	3	2022	3rd	1	2	1	2	2	1	1
49	5.5	27		84	30	22	32	3	2+2+2	2L, 3R, 4R, 4L, 5R, 5L, 16,	3	2+2+2+2+1	2L, 3R, 4R, 4L, 5R, 5L, 16, 17	perpendicular	---		laser nad mechanical	0	0	6.11	0	adult	0	0	normal	1	0	1	1	0	0	0	1	0	7 + 1	2	2	3 + 1	0	3	2022	4th	0	N/A	N/A	N/A	N/A	N/A	N/A
50	5.6	27		78	27	22	29	3	2+2+2	4R, 4L, 5R, 5L, 15L, 16,	3	2+2+2+1	4R, 4L, 5R, 5L, 15L, 16, 17	perpendicular	---		laser nad mechanical	0	0	6.11	0	adult	0	0	normal	1	0	1	1	0	0	0	1	0	8 + 1	2	2	4	0 + 1	3	2022	5th	0	N/A	N/A	N/A	N/A	N/A	N/A
51	5.7	27	MLS5	---	---	---	---	2	2+2	4L, 4R, 5L, 5R	2	2+2+1	4L, 4R, 5L, 5R, 16			none	---	0	0	6.11	0	adult	0	0	normal	1	0	1	1	0	0	0	1	0	9	2	2	4	1	3	2022	evaluation after 6 months	0	---	---	---	---	---	---
52	2.1	49		82	30	27	25	3	2+2+2+1	4R, 4L, 5R, 5L, 6R, 6L, 7R, 7L, 8R, 8L, 9R, 9L, 15R, 16	3	2+2+2+1	4R, 4L, 5R, 5L, 6R, 6L, 7R, 7L, 8R, 8L, 9R, 9L, 15R, 16	perpendicular	---		laser nad mechanical	0	0	6.11	0	adult	0	0	normal	1	1	0	1	0	0	1	0	0	0 + 1	0	0 + 1	0	0	3	2023	without	0	2	1	1	2	1	1
53	2.2	49		84	32	27	25	3	2+2+2+1+1	4R, 4L, 5R, 5L, 6R, 6L, 7R, 7L, 8R, 8L, 9R, 9L, 15R, 15L, 16	3	2+2+2+1+1	4R, 4L, 5R, 5L, 6R, 6L, 7R, 7L, 8R, 8L, 9R, 9L, 15R, 15L, 16	perpendicular	---		laser nad mechanical	0	0	6.11	0	adult	0	0	normal	1	1	0	1	0	0	1	0	0	1 + 1	0	1	0 + 1	0	3	2023	1st	1	2	1`	2	2	1	1
54	2.3	49		81	29	30	22	3	2+2+1	4R, 4L, 5R, 5L, 7R, 7L, 8R, 8L, 15R, 15L, 16	3	2+2+1	4R, 4L, 5R, 5L, 7R, 7L, 8R, 8L, 15R, 15L, 16	perpendicular	---		laser nad mechanical	0	0	6.11	0	adult	0	0	normal	1	1	0	1	0	0	1	0	0	2 + 1	0	1	1 + 1	0	3	2023	2nd	0	N/A	N/A	N/A	N/A	N/A	N/A
55	2.4	49		82	32	25	25	3	2+2+1	4R, 5R, 7L, 8L, 16	3	2+2+1	4R, 5R, 7L, 8L, 16	perpendicular	---		laser nad mechanical	0	0	6.11	0	adult	0	0	normal	1	1	0	1	0	0	1	0	0	3 + 1	0	1	2 + 1	0	3	2023	3rd	0	N/A	N/A	N/A	N/A	N/A	N/A
56	2.5	49		75	28	25	22	3	2+2	4R, 5R, 8L	3	2+2	4R, 5R, 8L	perpendicular	---		laser nad mechanical	0	0	6.11	0	adult	0	0	normal	1	1	0	1	0	0	1	0	0	4 + 1	0	1	3 + 1	0	3	2023	4th	0	N/A	N/A	N/A	N/A	N/A	N/A
57	2.6	49		79	29	25	25	3	2	4R, 5R	3	2+1	4R, 5R, 8R	perpendicular	---		laser nad mechanical	0	0	6.11	0	adult	0	0	normal	1	1	0	1	0	0	1	0	0	5 + 1	0	1	4	0 + 1	3	2023	5th	0	N/A	N/A	N/A	N/A	N/A	N/A
58	2.7	49	MLS5	---	---	---	---	0	0	---	0	0	---			complete	---	0	0	6.11	0	adult	0	0	normal	1	1	0	1	0	0	1	0	0	6	0	1	4	1	3	2023	evaluation after 6 months	0	---	---	---	---	---	---
59	19.1	19		91	35	31	25	3	3+3+2+2	2L, 4R, 5R, 6R, 7R, 8R, 9R, 15R, 16, 20	3	3+3+2+2	2L, 4R, 5R, 6R, 7R, 8R, 9R, 15R, 16, 20	perpendicular	---		laser nad mechanical	0	0	6.11	0	adult	0	0	normal	1	1	0	1	0	0	0	1	0	5 + 1	2	2	1	0 + 1	3	2022	1st	1	2	2	1	1	2	2
60	19.2	19		54	16	20	18	3	3+2	2L, 7R, 8R	3	3+2	2L, 7R, 8R	perpendicular	---		laser nad mechanical	0	0	6.11	0	adult	0	0	normal	1	1	0	1	0	0	0	1	0	6 + 1	2	2	1	1 + 1	3	2022	2nd	1	N/A	N/A	N/A	N/A	N/A	N/A
61	19.3	19		54	16	20	18	2	2	2L	2	2	2L	perpendicular	---		laser nad mechanical	0	0	6.11	0	adult	0	0	normal	1	1	0	1	0	0	0	1	0	7 + 1	2	2	1	2+1	3	2022	3rd	1	N/A	N/A	N/A	N/A	N/A	N/A
62	19.4	19	MLS3	---	---	---	---	0	0	---	0	0	---			complete	---	0	0	6.11	0	adult	0	0	normal	1	1	0	1	0	0	0	1	0	8	2	2	1	3	3	2022	evaluation after 6 months	1	---	---	---	---	---	---
63	3.1	26		0	---	---	---	3	2+2+1+1	4R, 4L, 5R, 5L, 7R, 7L, 8R, 8L, 16	3	2+2+1+1	4R, 4L, 5R, 5L, 7R, 7L, 8R, 8L, 16	perpendicular	---		mechanical	0	0	6, 11, 16,18	1	childhood	0	0	normal	1	1	0	1	0	0	1	0	0	0 + 1	0	0 + 1	0	0	3	2023	without	0	2	1	2	2	1	1
64	3.2	26		0	---	---	---	3	2+2+1+1	4R, 4L, 5R, 5L, 7R, 7L, 8R, 8L, 16	3	2+2+1+1	4R, 4L, 5R, 5L, 7R, 7L, 8R, 8L, 16	perpendicular	---		mechanical	0	0	6, 11, 16,18	1	childhood	0	0	normal	1	1	0	1	0	0	1	0	0	1 + 1	0	1 + 1	0	0	3	2023	without	0	N/A	N/A	N/A	N/A	N/A	N/A
65	3.3	26		0	---	---	---	3	2+2+1	4R, 4L, 5L, 7L, 8L, 16	3	2+2+1	4R, 4L, 5L, 7L, 8L, 16	perpendicular	---		mechanical	0	0	6, 11, 16,18	1	childhood	0	0	normal	1	1	0	1	0	0	1	0	0	2 + 1	0	2	0 + 1	0	3	2023	1st	0	N/A	N/A	N/A	N/A	N/A	N/A
66	3.4	27		0	---	---	---	3	2+2+1	4R, 4L, 7L, 16	3	2+2+1	4R, 4L, 7L, 16	perpendicular	---		laser nad mechanical	0	0	6, 11, 16,18	1	childhood	0	0	normal	1	1	0	1	0	0	1	0	0	3 + 1	0	2	1 + 1	0	3	2023	2nd	1	2	1	2	2	1	2
67	3.5	27		0.	---	---	---	3	2+1	4L, 7L, 16	3	2+1	4L, 7L, 16	perpendicular	---		laser nad mechanical	0	0	6, 11, 16,18	1	childhood	0	0	normal	1	1	0	1	0	0	1	0	0	4 + 1	0	2	2 + 1	0	3	2023	3rd	1	2	1	2	2	1	1
68	3.6	27		0	---	---	---	3	2	4L, 7L	3	2	4L, 7L	perpendicular	---		laser nad mechanical	0	0	6, 11, 16,18	1	childhood	0	0	normal	1	1	0	1	0	0	1	0	0	5 + 1	0	2	3 + 1	0	3	2023	4th	1	2	1	1	2	1	2
69	3.7	27		0	---	---	---	3	1+1	4R, 5R	1	1+1+1	4R, 4L, 5R,	perpendicular	---		mechanical	0	0	6, 11, 16,18	1	childhood	0	0	normal	1	1	0	1	0	0	1	0	0	6 + 1	0	2	4	0 + 1	3	2023	5th	0	N/A	N/A	N/A	N/A	N/A	N/A
70	3.8	27	MLS5	---	---	---	---	0	0	---	0	0	---			complete	---	0	0	6, 11, 16,18	1	childhood	0	0	normal	1	1	0	1	0	0	1	0	0	7	0	2	4	1	3	2023	evaluation after 6 months	0	---	---	---	---	---	---
71	7.1	35		85	18	33	34	3	3+3+2+2	1L, 2L, 4R, 4L, 5R, 5L, 7R, 7L, 8R, 8L, 15L, 16	3	3+3+2+2	1L, 2L, 4R, 4L, 5R, 5L, 7R, 7L, 8R, 8L, 15L, 16	perpendicular	---		laser	1	1	11	1	childhood	0	0	normal	1	1	0	1	0	0	0	1	0	200 + 1	?	?	0 + 1	0	3	?	1st	0	2	1	2	2	1	1
72	7.2	35		90	30	28	32	3	3+3+2+2	1L, 2L, 4R, 4L, 5R, 5L, 7R, 7L, 8R, 8L, 15L, 16	3	3+3+2+2	1L, 2L, 4R, 4L, 5R, 5L, 7R, 7L, 8R, 8L, 15L, 16	perpendicular	---		laser	1	1	11	1	childhood	0	0	normal	1	1	0	1	0	0	0	1	0	201 + 1	?	?	1 + 1	0	3	?	2nd	1	2	1	1	2	1	1
73	7.3	35		102	35	31	36	3	3+3+2+2+1	1L, 2L, 3L, 3R, 4R, 4L, 5R, 5L, 7R, 7L, 8R, 8L, 15L, 16	3	3+3+2+2+1	1L, 2L, 3L, 3R, 4R, 4L, 5R, 5L, 7R, 7L, 8R, 8L, 15L, 16	perpendicular	---		laser	1	1	11	1	childhood	0	0	normal	1	1	0	1	0	0	0	1	0	202 + 1	?	?	2 + 1	0	3	?	3rd	1	2	1	2	1	1	1
74	7.4	35		78	22	26	30	3	3+3+2	1L, 2L, 3L, 3R, 4R, 5R, 7R, 8R, 9R, 15L, 16	3	3+3+2+1	1L, 2L, 3L, 3R, 4R, 5R, 7R, 8R, 9R, 15L, 16	perpendicular	---		laser nad mechanical	1	1	11	1	childhood	0	0	normal	1	1	0	1	0	0	0	1	0	203 + 1	?	?	3 + 1	0	3	?	4th	1	2	1	2	2	1	2
75	7.5	35		61	20	19	22	3	3+3+1	1L, 2L, 3L, 3R, 4R, 5R, 7R, 8R,	3	3+3+1+1	1L, 2L, 3L, 3R, 4R, 5R, 7R, 8R, 15L, 16	perpendicular	---		laser nad mechanical	1	1	11	1	childhood	0	0	normal	1	1	0	1	0	0	0	1	0	204 + 1	?	?	4 + 1	0	3	?	5th	1	N/A	N/A	N/A	N/A	N/A	N/A
76	7.6	35	MLS5	---	---	---	---	2	3+2	1L, 2L, 3L, 16	2	3+2+1	1L, 2L, 3L, 15L, 16			none	---	1	1	11	1	childhood	0	0	normal	1	1	0	1	0	0	0	1	0	205	?	?	5	0	3	?	evaluation after 6 months	1	---	---	---	---	---	---
77	10.1	23		56	16	20	20	3	2+2+2	4R, 4L, 5R, 5L, 6L, 7R, 7L, 8R, 8L, 9L, 15R, 15L, 16	3	2+2+2	4R, 4L, 5R, 5L, 6L, 7R, 7L, 8R, 8L, 9L, 15R, 15L, 16	perpendicular	--		laser nad mechanical	0	0	6.11	0	adult	0	0	normal	1	1	0	1	0	0	1	0	0	0 + 1	0	0	0 + 1	0	2-3	2024	without	0	2	2	1	1`	1	2
78	10.2	23		52	15	18	19	3	2+2+1	4R, 4L, 5R, 5L, 6L, 7R, 7L, 8R, 8L, 9L, 15R, 15L, 16	3	2+2+1	4R, 4L, 5R, 5L, 6L, 7R, 7L, 8R, 8L, 9L, 15R, 15L, 16	perpendicular	--		laser nad mechanical	0	0	6.11	0	adult	0	0	normal	1	1	0	1	0	0	1	0	0	1 + 1	0	0	1 + 1	0	2-3	2024	1st	0	N/A	N/A	N/A	N/A	N/A	N/A
79	10.3	23		55	16	17	22	3	2+2+2	4R, 5R, 5L, 6R, 7R, 8R, 8L, 16	3	2+2+1	4R, 5R, 5L, 6R, 7R, 8R, 8L, 16	perpendicular	--		laser nad mechanical	0	0	6.11	0	adult	0	0	normal	1	1	0	1	0	0	1	0	0	2 + 1	0	0	2 + 1	0	2-3	2024	2nd	1	2	1	1	2	1	1
80	10.4	23		47	13	18	16	3	2+2+1	4R, 5R, 5L, 6R, 7R, 8R, 8L, 16	3	2+2+1	4R, 5R, 5L, 6R, 7R, 8R, 8L, 16	perpendicular	--		laser nad mechanical	0	0	6.11	0	adult	0	0	normal	1	1	0	1	0	0	1	0	0	3 + 1	0	0	3 + 1	0	2-3	2024	3rd	1	2	1	2	2	1	2
81	10.5	23		47	14	18	15	3	2+1	4R, 5R, 6R, 7R, 8R, 8L,	3	2+1+1	4R, 5R, 6R, 7R, 8R, 8L, 16	perpendicular	--		laser nad mechanical	0	0	6.11	0	adult	0	0	normal	1	1	0	1	0	0	1	0	0	4 + 1	0	0	4 + 1	0	2-3	2024	4th	1	2	1	2	2	1	2
82	10.6	23		47	13	18	16	3	2+1	4R, 5R, 6R, 7R,	3	2+1+1	4R, 5R, 6R, 7R, 8R, 8L, 16	perpendicular	--		laser nad mechanical	0	0	6.11	0	adult	0	0	normal	1	1	0	1	0	0	1	0	0	5 + 1	0	0	5	0 + 1	2-3	2024	5th	1	N/A	N/A	N/A	N/A	N/A	N/A
83	10.7	23	MLS5	---	---	---	---	2	2	5R, 6R	2	2+1	5R, 6R, 7R			partial	---	0	0	6.11	0	adult	0	0	normal	1	1	0	1	0	0	1	0	0	6	0	0	5	1	2-3	2024	evaluation after 6 months	1	---	---	---	---	---	---
84	4.1	49		82	27	26	29	3	2+2+2+1	4R, 4L, 5R, 5L, 15R, 16, 17	3	2+2+2+1	4R, 4L, 5R, 5L, 15R, 16, 17	perpendicular	---		laser nad mechanical	0	0	6.11	1	adult	0	1	normal	1	0	1	1	0	0	0	1	0	1 + 1	0	0 + 1	0	0	3	2011	1st	0	N/A	N/A	N/A	N/A	N/A	N/A
85	4.2	49		75	23	25	27	3	2+2+2+1	4R, 4L, 5R, 5L, 15R, 16, 17	3	2+2+2+1	4R, 4L, 5R, 5L, 15R, 16, 17	perpendicular	---		laser	0	0	6.11	1	adult	0	1	normal	1	0	1	1	0	0	0	1	0	2 + 1	0	1	0 + 1	0	3	2011	without	0	N/A	N/A	N/A	N/A	N/A	N/A
86	4.3	49		74	22	25	27	3	2+2+1	4R, 4L, 5R, 5L, 16	3	2+2+1	4R, 4L, 5R, 5L, 16	perpendicular	---		laser nad mechanical	0	0	6.11	1	adult	0	1	normal	1	0	1	1	0	0	0	1	0	3 + 1	0	1	1 + 1	0	3	2011	2nd	1	N/A	N/A	N/A	N/A	N/A	N/A
87	4.4	49		79	25	24	30	3	2+1	4R, 5R, 16	3	2+1	4R, 5R, 16	perpendicular	---		laser nad mechanical	0	0	6.11	1	adult	0	1	normal	1	0	1	1	0	0	0	1	0	4 + 1	0	1	2 + 1	0	3	2011	3rd	0	N/A	N/A	N/A	N/A	N/A	N/A
88	4.5	49	MLS3	---	---	---	---	2	2	16	2	2	16			partial	---	0	0	6.11	1	adult	0	1	normal	1	0	1	1	0	0	0	1	0	5	0	1	3	0	3	2011	evaluation after 6 months	0	---	---	---	---	---	---
[truncated: 7 more columns]
